# Supplementary material for: Evaluation of Chemical Composition, Acaricidal, and Repellent Activities of Artemisia vulgaris L. (Asteraceae) Essential Oil Against Gall Mite Aceria pongamiae Keifer (Acarina: Eriophyidae)
Source: Molecules. 2025 Aug 8;30(16):3326. doi: 10.3390/molecules30163326 (PMC12388139; doi:10.3390/molecules30163326)
Supplement: Supplementary file 1 [file molecules-30-03326-s001.zip]

Archive with 1 entries (1 files):
- molecules-3780984-supplementary.pdf
